# Supplementary material for: Development of a Core Critical Care Data Dictionary With Common Data Elements to Characterize Critical Illness and Injuries Using a Modified Delphi Method
Source: Crit Care Med. 2025 Feb 21;53(5):e1045–54. doi: 10.1097/CCM.0000000000006595 (PMC12047641; doi:10.1097/CCM.0000000000006595)
Supplement: Supplementary file 2 [file ccm-53-e1045-s002.xlsx]

## Sheet: C2D2datadictionary
Domain	Sub-domain	Concept	Common Data Element	Definition	Coding	Condition	Assumptions/Considerations	APACHE variable	APACHE notes and definitions	SOFA	PSOFA	nSOFA	PRISM III	PIM3	Charlson CI	MRC-ICU	SOI count	No SOI score	Potential EHR Datasource
Advanced directives	Code status	Last Code Status at 24 hours in ICU	icu_24hr_code_status	Patient's last code status within the first 24 hours of ICU stay	Full code, DNR, DNI, DNR and DNI, Unknown		Assumes accurate data from patient documenting code status										0	1	Orders
Chronic Comorbid Illness	Medical comorbidities	Comorbid Acute myocardial infarction	comorbid_ami	Whether the patient is diagnosed with a myocardial infarction, defined by the presence of ICD-10 codes for acute myocardial infarction in the patient's EHR (in problem list and diagnoses documented in the present ICU admission) Necessary to derive: Charlson Comorbidity Index	Yes; no; unknown		Assumes that documentation of comorbidities is accurate and up-to-date, and that patient is able to give comorbid history if documentation is not available	1	CARDIOVASCULAR comorbid condition: New York Heart Association Class IV						1		2		Problem list, ICD10 code
Chronic Comorbid Illness	Medical comorbidities	History of Congestive heart failure	comorbid_chf	Whether the patient has a history of CHF, defined by either an abnormal BNP level (varies depending on certain factors) their lab work and/or the presence of ICD-10 codes for CHF in the patient's EHR (in problem list and diagnoses documented in the present ICU admission) at the date of hospitalization Necessary to derive: Charlson Comorbidity Index	Yes; no; unknown		Assumes that documentation of comorbidities is accurate and up-to-date, and that patient is able to give comorbid history if documentation is not available								1		1		Problem list, ICD10 code
Chronic Comorbid Illness	Medical comorbidities	History of Peripheral vascular disease	comorbid_pvd	Whether the patient has a history of PVD, defined by the presence of ICD-10 codes indicating PVD in the patient's EHR (in problem list and diagnoses documented in the present ICU admission) at the date of hospitalization Necessary to derive: Charlson Comorbidity Index	Yes; no; unknown		Assumes that documentation of comorbidities is accurate and up-to-date, and that patient is able to give comorbid history if documentation is not available								1		1		Problem list, ICD10 code
Chronic Comorbid Illness	Medical comorbidities	History of Cerebrovascular disease	comorbid_cvd	Whether the patient has a history of Cerebrovascular disease, defined by the presence of ICD-10 codes indicating Cerebrovascular disease in the patient's EHR (in problem list and diagnoses documented in the present ICU admission) at the date of hospitalization. Necessary to derive: Charlson Comorbidity Index	Yes; no; unknown		Assumes that documentation of comorbidities is accurate and up-to-date, and that patient is able to give comorbid history if documentation is not available								1		1		Problem list, ICD10 code
Chronic Comorbid Illness	Medical comorbidities	History of Dementia	comorbid_dementia	Whether the patient has a history of dementia, defined by the presence of ICD-10 codes indicating dementia in the patient's EHR (in problem list and diagnoses documented in the present ICU admission) at the date of hospitalization Necessary to derive: Charlson Comorbidity Index	Yes; no; unknown		Assumes that documentation of comorbidities is accurate and up-to-date, and that patient is able to give comorbid history if documentation is not available								1		1		Problem list, ICD10 code
Chronic Comorbid Illness	Medical comorbidities	History of Chronic pulmonary disease	comorbid_chronicpulm	Whether the patient has a history of COPD, defined by the presence of ICD-10 codes indicating COPD in the patient's EHR (in problem list and diagnoses documented in the present ICU admission) at the date of hospitalization Necessary to derive: Charlson Comorbidity Index	Yes; no; unknown		Assumes that documentation of comorbidities is accurate and up-to-date, and that patient is able to give comorbid history if documentation is not available	1	Chronic restrictive, obstructive, or vascular disease resulting in severe exercise restriction (i.e., unable to climb stairs or perform activities of daily living or household duties; or documented chronic hypoxia, hypercapnia, secondary polycythemia, severe pulmonary hypertension (>40 mmHg), or ventilator dependency						1		2		Problem list, ICD10 code
Chronic Comorbid Illness	Medical comorbidities	Rheumatologic disease	comorbid_rheum	Whether the patient has a history of Rheumatologic disease, defined by the presence of ICD-10 codes indicating Rheumatologic disease in the patient's EHR (in problem list and diagnoses documented in the present admission) at the date of hospitalization Necessary to derive: Charlson Comorbidity Index	Yes; no; unknown		Assumes that documentation of comorbidities is accurate and up-to-date, and that patient is able to give comorbid history if documentation is not available								1		1		Problem list, ICD10 code
Chronic Comorbid Illness	Medical comorbidities	Peptic ulcer disease	comorbid_pud	Whether the patient has a history of Peptic ulcer disease, defined by an ABI ≤ 0.9, or the presence of ICD-10 codes indicating Peptic ulcer disease in the patient's EHR (in problem list and diagnoses documented in the present ICU admission) at the date of hospitalization Necessary to derive: Charlson Comorbidity Index	Yes; no; unknown		Assumes that documentation of comorbidities is accurate and up-to-date, and that patient is able to give comorbid history if documentation is not available								1		1		Problem list, ICD10 code
Chronic Comorbid Illness	Medical comorbidities	Mild liver disease	comorbid_liver_mild	Whether the patient has a history of mild liver disease, defined by either an abnormal ALT or AST in their lab work and/or the presence of ICD-10 codes indicating mild liver disease in the patient's EHR (in problem list and diagnoses documented in the present ICU admission) at the date of hospitalization Necessary to derive: Charlson Comorbidity Index	Yes; no; unknown		Assumes that documentation of comorbidities is accurate and up-to-date, and that patient is able to give comorbid history if documentation is not available								1		1		Problem list, ICD10 code
Chronic Comorbid Illness	Medical comorbidities	Moderate to severe liver disease	comorbid_liver_modsev	Whether the patient has a history of moderate to severe liver disease, defined by either an abnormal ALT or AST (higher than considered mild) in their lab work and/or the presence of of ICD-10 codes indicating moderate to severe liver disease in the patient's EHR (in problem list and diagnoses documented in the present ICU admission) at the date of hospitalization Necessary to derive: APACHE II	Yes; no; unknown		Assumes that documentation of comorbidities is accurate and up-to-date, and that patient is able to give comorbid history if documentation is not available	1	Biospy-proven cirrhosis and documented portal hypertension; prior episodes of upper GI bleeding attributed to portal hypertension; or prior episodes of hepatic failure/encephalopathy/coma						1		2		Problem list, ICD10 code
Chronic Comorbid Illness	Medical comorbidities	Diabetes mellitus (mild to moderate)	comorbid_diabetes_mildmod	Whether the patient has a history of Diabetes, defined by either a Hemoglobin A(1)c >= 6.5 in their lab work and/or the presence of ICD-10 codes for Diabetes mellitus in the patient's EHR (in problem list and diagnoses documented in the present ICU admission) at the date of hospitalization Necessary to derive: Charlson Comorbidity Index	Yes; no; unknown		Assumes that documentation of comorbidities is accurate and up-to-date, and that patient is able to give comorbid history if documentation is not available								1		1		Problem list, ICD10 code
Chronic Comorbid Illness	Medical comorbidities	Diabetes with chronic complications	comorbid_diabetes_complicated	Whether the patient has a history of Diabetes, defined by either a Hemoglobin A(1)c >= 6.5 in their lab work and/or the presence of ICD-10 codes for Diabetes mellitus in the patient's EHR (in problem list and diagnoses documented in the present ICU admission) at the date of hospitalization that are accompanied by complications, such as heart disease, chronic kidney disease, nerve damage, etc. Nec…	Yes; no; unknown		Assumes that documentation of comorbidities is accurate and up-to-date, and that patient is able to give comorbid history if documentation is not available								1		1		Problem list, ICD10 code
Chronic Comorbid Illness	Medical comorbidities	Hemiplegia or paraplegia	comorbid_hemiparaplegia	Whether the patient has a history of Hemoplegia or paralegia, defined by the presence of ICD-10 codes indicating Hemoplegia or paralegia in the patient's EHR (in problem list and diagnoses documented in the present ICU admission) at the date of hospitalization. Necessary to derive: Charlson Comorbidity Index	Yes; no; unknown		Assumes that documentation of comorbidities is accurate and up-to-date, and that patient is able to give comorbid history if documentation is not available								1		1		Problem list, ICD10 code
Chronic Comorbid Illness	Medical comorbidities	Renal disease	comorbid_renal	Whether the patient has a history of renal disease, defined by either an abnormal GFR in their lab work and/or the presence of ICD-10 codes for renal disease in the patient's EHR (in problem list and diagnoses documented in the present ICU admission) at the date of hospitalization Necessary to derive: APACHE II	Yes; no; unknown		Assumes that documentation of comorbidities is accurate and up-to-date, and that patient is able to give comorbid history if documentation is not available	1	Receiving chronic dialysis						1		2		Problem list, ICD10 code
Chronic Comorbid Illness	Medical comorbidities	Any malignancy	comorbid_cancer_any	Whether the patient has a history of any malignancy, defined by the presence of ICD-10 codes indicating malignancy in the patient's EHR (in problem list and diagnoses documented in the present ICU admission) at the date of hospitalization	Yes; no; unknown		Assumes that documentation of comorbidities is accurate and up-to-date, and that patient is able to give comorbid history if documentation is not available								1		1		Problem list, ICD10 code
Chronic Comorbid Illness	Medical comorbidities	Metastatic solid tumor	comorbid_mettumor	Whether the patient has a history of metastatics solid tumor(s), defined by the presence of ICD-10 codes indicating metastatics solid tumor(s) in the patient's EHR (in problem list and diagnoses documented in the present ICU admission) at the date of hospitalization Necessary to derive: APACHE II	Yes; no; unknown		Assumes that documentation of comorbidities is accurate and up-to-date, and that patient is able to give comorbid history if documentation is not available	1							1		2		Problem list, ICD10 code
Chronic Comorbid Illness	Medical comorbidities	AIDS	comorbid_aids	Whether the patient has a history of AIDS infection, defined by the presence of a positive AIDS test in their laboratory assessments and/or the presence of ICD-10 codes for AIDS in the patient's EHR (in problem list and diagnoses documented in the present ICU admission) at the date of hospitalization	Yes; no; unknown		Assumes that documentation of comorbidities is accurate and up-to-date, and that patient is able to give comorbid history if documentation is not available								1		1		Problem list, ICD10 code
Chronic Comorbid Illness	Medical comorbidities	APACHE II Immunodeficiency	comorbid_apacheimmunodef	Whether the patient has an immunodeficiency as defined by APACHE II criteria at time of ICU admission. History of severe organ failure or immunocompromise: Heart Failure Class IV, cirrhosis, chronic lung disease, or dialysis-dependent	Yes; no; unknown		Assumes that documentation of comorbidities is accurate and up-to-date, and that patient is able to give comorbid history if documentation is not available	1	The patient has received therapy that suppresses resistance to infection (i.e., immunosuppressive treatment, chemotherapy, radiation, long term or recent high dose steroids, or has a disease that is sufficiently advanced to suppress resistance to infection (i.e., leukemia, lymphoma, AIDS)								1		Problem list, ICD10 code
Anthropometrics & demographics	Age	Age	icu_admit_age	Patient’s age in years (or months if less than 2 years of age (<1 month=0)) at time of admission as derived from date of birth and date of admission Needed for PSOFA, PRISM, PIMS normal values	[Integer] If patient is 90 years of age or older, code as 110		Assumes that date of birth is captured and/or already documented. Vulnerable to poor documentation practices (e.g., someone "guessed").				1		1	1	1		4		admit/discharge/transfer
Anthropometrics & demographics	Sex assigned at birth	Sex	sex	Current documented sex	Male, Female		“Sex” as captured in the EHR may or may not align with assigned sex at birth and is rarely accompanied by genetic or hormone assessment. Sex-based biological differences may be relevant to certain research questions, but this variable should be understood to be a limited proxy for such differences. ***Need to highlight limitations of not capturing sex assigned at birth										0	1	admit/discharge/transfer
Anthropometrics & demographics	Race	Race	race	Patient's race as documented in EHR.	[check all that apply] (use NIH definitions) American Indian or Alaska Native; Asian; Black or African American; Native Hawaiian or Other Pacific Islander; and White		Race categories provided are compliant with NIH categories. Assumes accurate data. Vulnerable to poor documentation practices (e.g., someone "guessed") and potentially skewed by social factors. Many EHR are able to document multiple races per patient, but some are not. In other instances, race and ethnicity are conflated. These issues may cause interoperability issues.										0	1	admit/discharge/transfer
Anthropometrics & demographics	Ethnicity	Ethnicity	ethnicity	Patient’s ethnicity as document in the EHR.	Hispanic or Latino; Non-Hispanic or non-Latino; Unknown		Assumes accurate data. Vulnerable to poor documentation practices (e.g., someone "guessed") and potentially skewed by social factors. Many EHR are able to document multiple races per patient, but some are not. In other instances, race and ethnicity are conflated. These realities may cause interoperability issues.										0	1	admit/discharge/transfer
Anthropometrics & demographics	Height	Height (first)	first_height_cm	Patient height in centimeters as first documented in the EHR for the current admission.	[Continuous measure. Up to 1 decimal place]		Assumes that this is captured within an appropriate amount of time from admission (e.g., within first 24 hours of admission), and that equipment is calibrated. Vulnerable to nuances of the critical care setting (e.g., patient in supine position, attached to several lines or tubes, etc.). Assumes that this is captured within an appropriate amount of time from admission (e.g., within first 24 hours…										0	1	Flowsheet
Anthropometrics & demographics	Weight	Weight (first)	first_weight_kg	Patient weight in kilograms as first documented in the EHR for the current admission. For patients in the NICU setting, patient birthweight as documented in the EH	[Continuous measure. Up to 2 decimal places]		Assumes that this is captured within an appropriate amount of time from admission (e.g., within first 24 hours of admission), and that equipment is calibrated. Vulnerable to nuances of the critical care setting (e.g., patient in supine position, attached to several lines or tubes, etc.). Also, assumes calibrated equipment										0	1	Flowsheet
Anthropometrics & demographics	Head circumference	Head circumference (first)	first_headcirc	Patient's (neonates) first head circumference as documented in the EHR within 24 hours of admission (< 1 month)	[Continuous measure] Units: cm	age < 2 years	Assumes that this is captured within an appropriate amount of time from admission (e.g., within first 24 hours of admission), if at all, and afterwards when necessary (to track disease progression, determine dosing of medications, etc.). Also, assumes calibrated equipment										0	1	Flowsheet
Anthropometrics & demographics	Area Deprivation Index	Area Deprivation Index	area_deprivation_index	Area Deprivation Index at the time of hospital admission	Calculator built into REDCap to capture score only (on a national scale)		Assumes accurate data from patient documenting current address.										0	1	admit/discharge/transfer
Diagnoses	Pregnancy status	Pregnancy Status	icu_admit_pregnancy_status	Patient's pregnancy status at the time of admission	Yes; No; Unknown		Assumes that pregnancy status is captured and/or already documented. Vulnerable to interpolation based on comorbid conditions.										0	1	Problem list, ICD10 code; admission/discharge/transfer
Diagnoses	Final diagnosis	Extreme Prematurity (Age < 2 years)	premature	Whether a patient (infant) was born prematurely, and admitted into the NICU setting	Yes;no;unknown	age < 2 years	Assumes that documentation of prematurity is accurate										0	1	Problem list, ICD10 code
Diagnoses	Final diagnosis	Major Congenital Anomaly (Age < 2 years) - Central Nervous System	major_congen_anom_cns	Whether a patient (infant) has a documented Major Congential Anomaly (categorized as the Central nervous system) in the EHR	[Check all that apply:] Neural tube defects: Encephalocele, cranial; Meningocele, encphalomylocele, spina bifida; Microephaly; Holoprosencephaly	age < 2 years	Assumes that documentation of a Major Congenital Anomaly is accurate										0	1	Problem list, ICD10 code
Diagnoses	Final diagnosis	Major Congenital Anomaly (Age < 2 years) - Ear	major_congen_anom_ear	Whether a patient (infant) has a documented Major Congential Anomaly (categorized as the eye) in the EHR	[Check all that apply:] Anophthalmia; microphthalmia; cataract and other lens defects	age < 2 years											0	1	Problem list, ICD10 code
Diagnoses	Final diagnosis	Major Congenital Anomaly (Age < 2 years) - Eye	major_congen_anom_eye	Whether a patient (infant) has a documented Major Congential Anomaly (categorized as the ear) in the EHR	[Check all that apply:] Anotia; Microtia	age < 2 years											0	1	Problem list, ICD10 code
Diagnoses	Final diagnosis	Major Congenital Anomaly (Age < 2 years) - Cardiac	major_congen_anom_cardiac	Whether a patient (infant) has a documented Major Congential Anomaly (categorized as cardiac) in the EHR	[Check all that apply:] Severe cardiac defects: Single ventricle, tricuspid atresia, ebsein anomaly, hypoplastic left heart, hypoplastic right heart, common truncus, transposition, antrioventricular septal defects, tetralogy of fallot, aortic valve atresia or stenosis, coarctation, total anomalous pulmonary venous return; Other cardiac defects: septal defects, heterotaxy, pulmonary valve atresia,…	age < 2 years								1			1		Problem list, ICD10 code
Diagnoses	Final diagnosis	Major Congenital Anomaly (Age < 2 years) - Orofacial/Respiratory	major_congen_anom_orofacresp	Whether a patient (infant) has a documented Major Congential Anomaly (categorized as orofacial or respiratory) in the EHR	[Check all that apply:] Choanal atresia; Cleft lip and/or Cleft palate	age < 2 years											0	1	Problem list, ICD10 code
Diagnoses	Final diagnosis	Major Congenital Anomaly (Age < 2 years) - Gastrointestinal	major_congen_anom_gi	Whether a patient (infant) has a documented Major Congential Anomaly (categorized as gastrointestinal) in the EHR	[Check all that apply:] Biliary atresia; Intestinal atresia or senosis; Esophageal atresia with or without tracheoesophageal fistula; Pyloric stenosis; Bladder exstrophy	age < 2 years											0	1	Problem list, ICD10 code
Diagnoses	Final diagnosis	Major Congenital Anomaly (Age < 2 years) - Genitourinary/Renal	major_congen_anom_gu	Whether a patient (infant) has a documented Major Congential Anomaly (categorized as genitourinary/renal) in the EHR	[Check all that apply:] Hypospadias; renal dysplasia; renal agenesis or hypoplasia; posterior urethral valves	age < 2 years											0	1	Problem list, ICD10 code
Diagnoses	Final diagnosis	Major Congenital Anomaly (Age < 2 years) - Musculoskeletal	major_congen_anom_msk	Whether a patient (infant) has a documented Major Congential Anomaly (categorized as musculoskeleta) in the EHR	[Check all that apply:] Gastroschsis; omphalocele; congenital diaphragmatic hernia	age < 2 years											0	1	Problem list, ICD10 code
Diagnoses	Admission diagnoses	ICU Admission Diagnosis	icu_admit_diagnosis	Patient's diagnosis at admission to critical care (need NICU diagnoses. Operationalize through ICD to APACHE mapping? Need a process for automated extraction - no clear process unless they are capturing APACHE)	Will accept traditional APACHE diagnoses or reduced set of diagnoses collapsed by pathophysiology into the following categories: Diagnosis List ACS (Acute Coronary Syndrome) Acute Renal Failure/Obstruction Anaphylaxis Aneurysm, aortic Aneurysm, Other Angina, Stable ARDS Arrest, respiratory (without cardiac arrest) Asthma CABG, alone CABG, exclude CABG alone Cancer, general surgical Cancer, GI sur…		Assumes admission diagnosis defined clinically as the primary reason patient requires critical care services at the time of admission. System will accept (but not require) APACHE diagnoses for those facilities already collecting these data and automatically map to the reduced diagnosis list. For those requiring new or manual data collection, only the reduced diagnosis list is required.	1						1			2		Problem list, ICD10 code
Diagnoses	Final diagnosis	Acute Renal Failure	icu_any_dx_acute_renal_failure	Whether a patient experienced acute renal failure during their ICU stay. Necessary to derive: APACHE II	Yes; no; unknown		Assumes accurate documentation of acute renal failure.	1									1		problem list, ICD 10 code, lab, orders
Diagnoses	Final diagnosis	Cardiovascular, medical	icu_any_dx_cardiovascular_med	Whether a patient was diagnosed with a cardiovascular (medical)-related ailment during their ICU stay. Necessary to derive: APACHE II	[Check all that apply] Effusion, pericardial; other; Complications of previous open heart surgery (i.e., bleeding, infection, etc.); vascular medical, other; Monitoring, hemodynamic (pre-operative evaluation); Hemorrhage (for gastrointestinal bleeding GI-see GI system) (for trauma see Trauma); Hematomas; Tamonade, pericardial; Hypertension-pulmonary, primary/idiopathic; Efffusion, pericardial; Th…		Assumes accurate documentation	1									1		Problem list, ICD10 code
Diagnoses	Final diagnosis	Overdose or withdrawal	icu_any_dx_ overdose_withdrawal	Whether a patient was diagnosed with overdose or withdrawal-related ailments during their ICU stay. Necessary to derive: APACHE II	[Check all that apply] Overdose, alcohols (ethanol, methanol, ethylene glycol); Overdose, self-inflicted; Overdose, other toxin, poison or drug; Overdose, sedatives, hypnotics, antipsychotics, benzodiazepines; Poisoning, carbon monoxide, arsenic, cyanide; Drug withdrawal; Overdose, alcohols (bethanol, methanol, ethylene glycol); Overdose, street drugs (opiates, cocaine, amphetamine); Toxicity, dr…		Assumes accurate documentation	1									1		Problem list, ICD10 code
Diagnoses	Final diagnosis	Acute Coronary Sydrome	icu_any_dx_acs	Whether a patient was diagnosed with ACS-related ailment during their ICU stay. Necessary to derive: APACHE II	[Check all that apply] Infarction, acute myocardial (MI); Angina, unstable (angina interferes w/quality of life or meds are tolerated poorly); MI admitted > 24 hrs after onset of ischemia		Assumes accurate documentation	1									1		Problem list, ICD10 code
Diagnoses	Final diagnosis	Acute Respiratory Distress Syndrome	icu_any_dx_ards	Whether a patient was diagnosed with an ARDS-related ailment during their ICU stay. Necessary to derive: APACHE II	ARDS-adult respiratory distress syndrome, non-cardiogenic pulmonary edema		Assumes accurate documentation	1									1		Problem list, ICD10 code
Diagnoses	Final diagnosis	Aneurysm, aortic	icu_any_dx_aneurysm_aortic	Whether a patient was diagnosed with an aortic aneurysm-related ailment during their ICU stay. Necessary to derive: APACHE II	[Check all that apply] Aneurysms, repair of other (except ventricular); Aneurysm, thoracic aortic; Aneurysm, thoracic aortic with rupture; Aneurysm, abdominal aortic with dissection; Aneurysm, abdominal aortic with rupture; Aneurysm, dissecting aortic; Aneurysm, abdominal aortic; Aneurysm, thoracic aortic; with dissection)		Assumes accurate documentation	1									1		Problem list, ICD10 code
Diagnoses	Final diagnosis	Aneurysm, other	icu_any_dx_aneurysm_other	Whether a patient was diagnosed with an aneurysm (other)-related ailment during their ICU stay. Necessary to derive: APACHE II	[Check all that apply] Aneurysm/pseudoaneurysm, other; Aneurysm repair, ventricular		Assumes accurate documentation	1									1		Problem list, ICD10 code
Diagnoses	Final diagnosis	Angina, Stable	icu_any_dx_angina_stable	Whether a patient was diagnosed with a stable anigma-related ailment during their ICU stay. Necessary to derive: APACHE II	Angina, stable (asymp or stable pattern of symptoms w/meds)		Assumes accurate documentation	1									1		Problem list, ICD10 code
Diagnoses	Final diagnosis	Asthma	icu_any_dx_asthma	Whether a patient was diagnosed with asthma during their ICU stay. Necessary to derive: APACHE II	Asthma		Assumes accurate documentation	1						1			2		Problem list, ICD10 code
Diagnoses	Final diagnosis	CHF/Cardiomyopathy	icu_any_dx_chf_cardiomyopathy	Whether a patient was diagnosed with a CHF-related ailment during their ICU stay. Necessary to derive: APACHE II	[Check all that apply] Cardiomyopathy; CHF, congestive heart failure		Assumes accurate documentation	1						1			2		Problem list, ICD10 code
Diagnoses	Final diagnosis	Cerebral Vascular Accident	icu_any_dx_cva	Whether a patient was diagnosed with a CVA-related ailment during their ICU stay. Necessary to derive: APACHE II	[Check all that apply] CVA, cerebrovascul Subarachnoid hemorrhage/arteriovenous malformation,ar accident/stroke; Hemorrhage/hematoma, intracranial; Subarachnoid hemorrhage/intracranial aneurysm, surgery for; Hemorrhage/hematoma-intracranial, surgery for; Subarachnoid hemorrhage/intracranial aneurysm)		Assumes accurate documentation	1									1		Problem list, ICD10 code
Diagnoses	Final diagnosis	Hypovolemia (non-shock states)	icu_any_dx_hypovolemia	Whether a patient was diagnosed with a Hypovolemia (non-shock states)-related ailment during their ICU stay. Necessary to derive: APACHE II	Hypovolemia (including dehydration, Do not include shock states)		Assumes accurate documentation	1									1		Problem list, ICD10 code
Diagnoses	Final diagnosis	Cancer, medical	icu_any_dx_cancer_med	Whether a patient was diagnosed with cancer during their ICU stay. Necessary to derive: APACHE II	[Check all that apply] Cancer, esophageal; Cancer, lung; Hematologic medical, other; Thyroid neoplasm; Leukemia, acute lymphocytic; Leukemia, other; Cancer, other GI; Adrenal neoplasm (including pheochromocytoma); Cancer, tracheal; Cancer, pancreatic; Leukemia, chronic lymphocytic; Leukemia, chronic myelocytic; Lymphoma, Hodgkins; Cancer, stomach; Cancer, oral; Renal neoplasm, cancer; Leukemia, a…		Assumes accurate documentation	1						1			2		Problem list, ICD10 code
Diagnoses	Final diagnosis	Cardiac Arrest	icu_any_dx_cardiac_arrest	Whether a patient was diagnosed with cardiac arrest during the first 24 hours of their ICU stay. Necessary to derive: APACHE II	Cardiac arrest (with or without respiratory arrest; for respiratory arrest see Respiratory System)		Assumes accurate documentation	1						1			2		Problem list, ICD10 code
Diagnoses	Final diagnosis	Coma, (excluding trauma, diabetic, hepatic or cardiac arrest)	icu_any_dx_coma	Whether a patient was diagnosed with a coma, (excluding trauma, diabetic, heptaic or cardiac arrest) during their ICU stay. Necessary to derive: APACHE II	[Check all that apply] Nontraumatic coma due to anoxia/ischemia; Coma/change in level of consciousness (for hepatic see GI, for diabetic see Endocrine, if related to cardiac arrest, see CV)		Assumes accurate documentation	1									1		Problem list, ICD10 code
Diagnoses	Final diagnosis	Diabetic Ketoacidosis or Hyperglycemic Hyperosmolar Nonketotic Coma	icu_any_dx_dka_hhnc	Whether a patient was diagnosed with DKA or HHNC during their ICU stay. Necessary to derive: APACHE II	[Check all that apply] Diabetic ketoacidosis; Diabetic hyperglycemic hyperosmolar nonketotic coma (HHNC)		Assumes accurate documentation	1						1			2		Problem list, ICD10 code
Diagnoses	Final diagnosis	GI perforation or rupture	dx_gi_perf	Whether a patient was diagnosed with a GI perforation or rupture during their ICU stay. Necessary to derive: APACHE II	[Check all that apply] GI perforation/rupture; GI perforation/rupture, surgery for		Assumes accurate documentation	1									1		Problem list, ICD10 code
Diagnoses	Final diagnosis	GI, medical	icu_any_dx_gi_med	Whether a patient was diagnosed with a GI-related ailment during their ICU stay. Necessary to derive: APACHE II	[Check all that apply] GI abscess/cyst; GI obstruction; Cholangitis; Peritonitis; Encephalopathy, hepatic; GI medical, other; Hepatic failure, acute; GI vascular insufficiency; Hepato-renal syndrome; Inflammatory bowel disease; Diverticular disease; Ulcer disease, peptic		Assumes accurate documentation	1						1			2		Problem list, ICD10 code
Diagnoses	Final diagnosis	Genitourinary medical	icu_any_dx_gu_med	Whether a patient was diagnosed with a genitourinary-related ailment during their ICU stay. Necessary to derive: APACHE II	[Check all that apply] Genitourinary medical, other; Renal bleeding; Hemorrhage, postpartum; Pre-eclampsia/eclampsia		Assumes accurate documentation	1									1		Problem list, ICD10 code
Diagnoses	Final diagnosis	GI bleeding	icu_any_dx_gi_bleed	Whether a patient was diagnosed with a GI bleeding-related ailment during their ICU stay. Necessary to derive: APACHE II	[Check all that apply] Bleeding-lower GI, surgery for; Bleeding-variceal, surgery for (excluding vascular shunting-see surgery for portosystemic shunt); Bleeding, GI-location unknown; Bleeding, upper GI; Bleeding-other GI, surgery for; Bleeding, GI from esophageal varices/portal hypertension; Hemorrhage, intra/retroperitoneal; Bleeding-upper GI, surgery for; Bleeding, lower GI		Assumes accurate documentation	1									1		Problem list, ICD10 code
Diagnoses	Final diagnosis	Head only trauma	icu_any_dx_head_trauma	Whether a patient was diagnosed with a head-related trauma during their ICU stay. Necessary to derive: APACHE II	Head only trauma		Assumes accurate documentation	1									1		Problem list, ICD10 code
Diagnoses	Final diagnosis	Hematologic Medical	icu_any_dx_hematology_med	Whether a patient was diagnosed with a hematologic-related ailment during their ICU stay. Necessary to derive: APACHE II	[Check all that apply] Anemia; Neutropenia; Thrombocytopenia; Sickle cell crisis; Blood transfusion reaction; Coagulopathy		Assumes accurate documentation	1									1		Problem list, ICD10 code
Diagnoses	Final diagnosis	Hematologic surgery, other	icu_any_dx_hematology_surgery_other	Whether a patient underwent a hematologic surgical procedure during their ICU stay. Necessary to derive: APACHE II	Hematologic surgery, other		Assumes accurate documentation	1									1		Problem list, ICD10 code
Diagnoses	Final diagnosis	Hematoma, subdural	icu_any_dx_hematoma_subdural	Whether a patient was diagnosed with a subdural hematoma during their ICU stay. Necessary to derive: APACHE II	Hematoma, subdural		Assumes accurate documentation	1									1		Problem list, ICD10 code
Diagnoses	Final diagnosis	Infection, GI	icu_any_dx_infxn_gi	Whether a patient was diagnosed with a GI infection during their ICU stay. Necessary to derive: APACHE II	Sepsis, GI		Assumes accurate documentation	1									1		Problem list, ICD10 code
Diagnoses	Final diagnosis	Infection, genitourinary	icu_any_dx_infxn_gu	Whether a patient was diagnosed with a genitourinary infection during their ICU stay. Necessary to derive: APACHE II	[Check all that apply] Sepsis, renal/UTI (including bladder); Sepsis, gynecologic; Renal infection/abscess		Assumes accurate documentation	1									1		Problem list, ICD10 code
Diagnoses	Final diagnosis	Infection, neuro	icu_any_dx_infxn_neuro	Whether a patient was diagnosed with a neurological infection during their ICU stay. Necessary to derive: APACHE II	[Check all that apply] Meningitis; Abscess, neurologic; Encephalitis		Assumes accurate documentation	1									1		Problem list, ICD10 code
Diagnoses	Final diagnosis	Infection, other	icu_any_dx_infxn_other	Whether a patient was diagnosed with an infection (other) during their ICU stay. Necessary to derive: APACHE II	[Check all that apply] Sepsis, other; Sepsis, unknown		Assumes accurate documentation	1									1		Problem list, ICD10 code
Diagnoses	Final diagnosis	Infection, pulmonary	icu_any_dx_infxn_pulm	Whether a patient was diagnosed with a pulmonary infection during their ICU stay. Necessary to derive: APACHE II	[Check all that apply] Pneumonia, other; Pneumonia, aspiration; Sepsis, pulmonary; Pneumonia, viral; Pneumonia, fungal; Pneumonia, parasitic (i.e., Pneumocystic pneumonia); Pneumonia, bacterial		Assumes accurate documentation	1									1		Problem list, ICD10 code
Diagnoses	Final diagnosis	Infection, cellulitis, cutaneous or soft tissue	icu_any_dx_infxn_cellulitis	Whether a patient was diagnosed with a cellulitis, cutaneous or soft tissue infection during their ICU stay. Necessary to derive: APACHE II	[Check all that apply] Cellulitis and localized soft tissue infections; Sepsis, cutaneous/soft tissue		Assumes accurate documentation	1									1		Problem list, ICD10 code
Diagnoses	Final diagnosis	Metabolic, medical	icu_any_dx_metabolic_med	Whether a patient was diagnosed with a metabolic-related ailment during their ICU stay. Necessary to derive: APACHE II	[Check all that apply] Heat exhaustion/stroke; Metabolic/endocrine medical, other; Acid-base/electrolyte disturbance; Hypothyroid/myxedema; Addisons disease; Hypoglycemia; Hyperthermia; Hyperthyroid storm/crisis; Hypothermia		Assumes accurate documentation	1									1		Problem list, ICD10 code
Diagnoses	Final diagnosis	Musculoskeletal, medical (including vasculitis)	icu_any_dx_msk_med	Whether a patient was diagnosed with a musculoskeletal (including vasculitis)-related ailment during their ICU stay. Necessary to derive: APACHE II	[Check all that apply] Lupus, systemic; Myositis, viral; Chest pain, musculoskeletal; Vasculitis; Arthritis, rheumatoid; Scleroderma; Rhabdomyolysis; Connective tissue disease (mixed); Musculoskeletal medical, other; Arthritis, septic		Assumes accurate documentation	1									1		Problem list, ICD10 code
Diagnoses	Final diagnosis	Neuro, medical	icu_any_dx_neuro_med	Whether a patient was diagnosed with a neurological (medical)-related ailment during their ICU stay. Necessary to derive: APACHE II	[Check all that apply] Encephalopathies (excluding hepatic); Neuromuscular medical, other; Palsy, cranial nerve; Amyotrophic lateral sclerosis; Neurologic medical, other; Hydrocephalus, obstructive; Hematoma, epidural; Guillain-Barre syndrome; Myasthenia gravis		Assumes accurate documentation	1						1			2		Problem list, ICD10 code
Diagnoses	Final diagnosis	Chest or epigastric pain	icu_any_dx_chest_epigastric	Whether a patient was diagnosed with an epigastric chest pain-related ailment during their ICU stay. Necessary to derive: APACHE II	Chest pain, epigastric		Assumes accurate documentation	1									1		Problem list, ICD10 code
Diagnoses	Final diagnosis	Pancreatitis	icu_any_dx_pancreatitis	Whether a patient was diagnosed with Pancreatitis during their ICU stay. Necessary to derive: APACHE II	[Check all that apply] Pancreatitis, surgery for; Pancreatitis		Assumes accurate documentation	1									1		Problem list, ICD10 code
Diagnoses	Final diagnosis	Arrest, respiratory (without cardiac arrest)	icu_any_dx_resp_arrest	Whether a patient was diagnosed with respiratory arrest during their ICU stay. Necessary to derive: APACHE II	Arrest, respiratory (without cardiac arrest)		Assumes accurate documentation	1									1		Problem list, ICD10 code
Diagnoses	Final diagnosis	Respiratory, medical	icu_any_dx_resp_med	Whether a patient was diagnosed with a respiratory (medical)-related ailment during their ICU stay. Necessary to derive: APACHE II	[Check all that apply] Hemothorax; Hemorrhage/hemoptysis, pulmonary; Effusions, pleural; Apnea, sleep; Weaning from mechanical ventilation (transfer from other unit or hospital only); Respiratory - medical, other; Restrictive lung disease (i.e., Sarcoidosis, pulmonary fibrosis); Pneumothorax; Smoke inhalation; Near drowning accident; Obstruction-airway (i.e., acute epiglottitis, post-extubation e…		Assumes accurate documentation	1						1			2		Problem list, ICD10 code
Diagnoses	Final diagnosis	Rhythm disturbance (atrial, supraventricular)	icu_any_dx_arrhythmia_atria_svt	Whether a patient was diagnosed with a rhythm disturbance (atrial, supraventricular)-related ailment during their ICU stay. Necessary to derive: APACHE II	Rhythm disturbance (atrial, supraventricular)		Assumes accurate documentation	1									1		Problem list, ICD10 code
Diagnoses	Final diagnosis	Rhythm disturbance (conduction defect)	icu_any_dx_arrhythmia_conduct	Whether a patient was diagnosed with a rhythm disturbance (conduction defect)-related ailment during their ICU stay. Necessary to derive: APACHE II	Rhythm disturbance (conduction defect)		Assumes accurate documentation	1									1		Problem list, ICD10 code
Diagnoses	Final diagnosis	Rhythm disturbance (ventricular)	icu_any_dx_arrhythmia_ventricular_svt	Whether a patient was diagnosed with a rhythm disturbance (ventricular)-related ailment during their ICU stay. Necessary to derive: APACHE II	Rhythm disturbance (ventricular)		Assumes accurate documentation	1									1		Problem list, ICD10 code
Diagnoses	Final diagnosis	Seizures (primary-no structural brain disease)	icu_any_dx_seizure_primary	Whether a patient was diagnosed with seizures (primary-no structural brain disease) during their ICU stay. Necessary to derive: APACHE II	Seizures (primary-no structural brain disease)		Assumes accurate documentation	1						1			2		Problem list, ICD10 code
Diagnoses	Final diagnosis	Shock, cardiogenic	icu_any_dx_shock_cardiogenic	Whether a patient was diagnosed with cardiogenic shock during their ICU stay. Necessary to derive: APACHE II	Shock, cardiogenic		Assumes accurate documentation	1									1		Problem list, ICD10 code
Diagnoses	Final diagnosis	Anaphylaxis	icu_any_dx_anaphylaxis	Whether a patient was diagnosed with anaphylaxis during their ICU stay. Necessary to derive: APACHE II	Anaphylaxis		Assumes accurate documentation	1									1		Problem list, ICD10 code
Diagnoses	Final diagnosis	Trauma	icu_any_dx_trauma	Whether a patient was diagnosed with a trauma-related ailment during their ICU stay. Necessary to derive: APACHE II	[Check all that apply] Head/extremity trauma; Trauma medical, other; Head/abdomen trauma; Pelvis/hip trauma; Chest/pelvis trauma; Face only trauma; Face/multiple trauma; Face only trauma, surgery for; Head/pelvis trauma; Abdomen/face trauma; Head/spinal trauma; Pelvis/extremity trauma; Chest/face trauma; Pelvis/face trauma; Chest/abdomen trauma; Extremity/face trauma, surgery for; Chest/multiple …		Assumes accurate documentation	1									1		Problem list, ICD10 code
Diagnoses	Final diagnosis	Uncontrolled hypertension	icu_any_dx_htn_uncontrol	Whether a patient was diagnosed with uncontrolled hypertension during their ICU stay. Necessary to derive: APACHE II	Hypertension, uncontrolled (for cerebrovascular accident-see Neurological System)		Assumes accurate documentation	1									1		Problem list, ICD10 code
Diagnoses	Final diagnosis	Respiratory distress syndrome (Age < 2 year)	icu_any_dx_resp_distress_syndrome	Whether a NICU patient has a documented Respiratory distress syndrome in the EHR	Yes; No; Unknown	age < 2 years	Assumes accurate documentation of Respiratory distress syndrome										0	1	Problem list, ICD10 code
Diagnoses	Final diagnosis	Bronchopulmonary dysplasia (Age < 2 years)	icu_any_dx_bronchopulm_dysplasia	Whether a NICU patient has a documented Bronchopulmonary dysplasia in the EHR	Yes; No; Unknown	age < 2 years	Assumes accurate documentation of Bronchopulmonary dysplasia										0	1	Problem list, ICD10 code
Diagnoses	Final diagnosis	Necrotizing Enterocolitis (Age < 2 years)	icu_any_dx_necrotiz_enterocolitis	Whether a NICU patient has a documented Necrotizing Enterocolitis in the EHR	Yes; No; Unknown	age < 2 years	Assumes accurate documentation of Necrotizing Enterocolitis							1			1		Problem list, ICD10 code
Diagnoses	Final diagnosis	CNS Injury (Age < 2 years)	icu_any_dx_cns_injury	Whether a NICU patient has a documented CNS Injury in the EHR	[Check all that apply]: intraventricular hemorrhage, hypoxic-ischemic encephalopathy	age < 2 years	Assumes accurate documentation of CNS Injury							1			1		Problem list, ICD10 code
Diagnoses	Final diagnosis	Retinopathy of prematurity (Age < 2 years)	icu_any_dx_retinopathy_prematurity	Whether a NICU patient has a documented Retinopathy of prematurity in the EHR	Yes; No; Unknown	age < 2 years	Assumes accurate documentation of Retinopathy of prematurity										0	1	Problem list, ICD10 code
Diagnostic tests	Hematology	Hematocrit - high	icu_24hr_hct_max	Patient's hematocrit (highest during first 24 hours) captured during first 24 hours of ICU admission. Necessary to derive: APACHE II	[continuous] Units: percent %		Assumes accurate calibration of devices and appropriate collection technique.	1									1		Lab
Diagnostic tests	Hematology	Hemoglobin - high	icu_24hr_hgb_max	Patient's hemoglobin level (highest) captured during first 24 hours of ICU admission.	[continuous] Units: g/dL		Assumes accurate calibration of devices and appropriate collection technique.										0	1	Lab
Diagnostic tests	Hematology	WBC - high	icu_24_hr_wbc_max	Patient’s WBC (highest) captured during first 24 hours of ICU admission Necessary to derive: APACHE II	[continuous] Units: x109/L		Assumes accurate calibration of devices and appropriate collection technique.	1									1		Lab
Diagnostic tests	Coagulation	PRISM Prothrombin time - high	prism_pt_max	Patient's prothrombin time (highest) captured during 2 hours prior to admission and within first 4 hours of PICU admission Necessary to derive: PRISM III	[continuous] Units: seconds		Assumes accurate calibration of devices and appropriate collection technique.						1				1		Lab
Diagnostic tests	Coagulation	International Normalized Ratio (INR) - high	icu_24hr_inr_max	Patient's INR (highest) captured during first 24 hours of ICU admission.	[continuous]		Assumes accurate calibration of devices and appropriate collection technique.										0	1	Lab
Diagnostic tests	Coagulation	PRISM PTT - high	prism_ptt_max	Patient's partial thromboplastin time (PTT) (highest) captured during 2 hours prior to admission and within first 4 hours of PICU admission Necessary to derive: PRISM III	[continuous] Units: seconds		Assumes accurate calibration of devices and appropriate collection technique.						1				1		Lab
Diagnostic tests	Chemistry	Bilirubin - high	icu_24hr_tbili_max	Patient's total bilirubin (highest) captured during first 24 hours of ICU admission. Necessary to derive: SOFA, pSOFA	[continuous] Units: mg/dL		Assumes accurate calibration of devices and appropriate collection technique.			1	1						2		Lab
Diagnostic tests	Chemistry	PRISM Creatinine - high	prism_creatinine_max	Patient's serum creatinine levels (highest) captured during 2 hours prior to admission and within first 4 hours of PICU admission Necessary to derive: SOFA, pSOFA, APACHE II, PRISM III	[continuous] Units: mg/dL		Assumes accurate calibration of devices and appropriate collection technique.						1				1		Lab
Diagnostic tests	Chemistry	Creatinine - high	icu_24hr_creatinine_max	Patient's serum creatinine levels (highest) captured during first 24 hours of ICU admission. Necessary to derive: SOFA, pSOFA, APACHE II	[continuous] Units: mg/dL		Assumes accurate calibration of devices and appropriate collection technique.	1		1	1						3		Lab
Diagnostic tests	Chemistry	Lactate - high	icu_24hr_lactate_max	Patient’s highest serum lactate captured in first 24 hours of ICU admission	[continuous] Units: mmol/L		Assumes accurate calibration of devices and appropriate collection technique.										0	1	Lab
Diagnostic tests	Chemistry	ALT - high	icu_24hr_alt_max	Patient's alanine transaminase (highest) captured during first 24 hours of ICU admission (for PICU setting).	[continuous] Units: U/L		Assumes accurate calibration of devices and appropriate collection technique.										0	1	Lab
Diagnostic tests	Chemistry	AST - high	icu_24hr_ast_max	Patient's aspartate aminotransferase (highest) captured during first 24 hours of ICU admission (in PICU setting).	[continuous] Units: U/L		Assumes accurate calibration of devices and appropriate collection technique.										0	1	Lab
Diagnostic tests	Chemistry	PRISM Glucose - high	prism_glucose_max	Patient's glucose level (blood sugar) in blood test (highest) captured during 2 hours prior to admission and within first 4 hours of PICU admission Necessary to derive: PRISM III	[continuous] Units: mg/dL		Assumes accurate calibration of devices and appropriate collection technique.						1				1		Lab
Diagnostic tests	Chemistry	PRISM Potassium - high	prism_postassium_max	Patient's potassium level in blood work (highest) captured during 2 hours prior to admission and within first 4 hours of PICU admission Necessary to derive: PRISM III	[continuous] Units: mEq/L		Assumes accurate calibration of devices and appropriate collection technique.						1				1		Lab
Diagnostic tests	Chemistry	Potassium - high	icu_24hr_potassium_max	Patient's potassium level in blood work (highest) captured in first 24 hours of ICU admission Necessary to derive: APACHE II	[continuous] Units: mEq/L		Assumes accurate calibration of devices and appropriate collection technique.	1									1		Lab
Diagnostic tests	Chemistry	Sodium - high	icu_24hr_sodium_max	Patient's sodium level in blood work (highest) captured during first 24 hours of ICU admission. Necessary to derive: APACHE II	[continuous] Units: mEq/L		Assumes accurate calibration of devices and appropriate collection technique.	1									1		Lab
Diagnostic tests	Chemistry	PRISM BUN - high	prism_bun_max	Patient's blood urea nitrogen (highest) captured during 2 hours prior to admission and within first 4 hours of PICU admission Necessary to derive: PRISM III	[continuous] Units: mg/dL		Assumes accurate calibration of devices and appropriate collection technique.						1				1		Lab
Diagnostic tests	Blood Gas	PaO2 - high	icu_24hr_pao2_max	Patient's partial pressure of oxygen in the arterial blood (highest) captured during first 24 hours of ICU admission. Also, requires timing components for PF ratio Necessary to derive: SOFA, pSOFA, PIMS III. APACHE II	[continuous] Units: mmHg		Assumes accurate calibration of devices and appropriate collection technique.	1	FiO2 > 0.5 record A-aDO2 and FiO2 < 0.5 record only PaO2. Calculation for AaDO2 =(( FIO2 X 713) - PaO2) - PaCO2.	1	1			1			4		Lab
Diagnostic tests	Blood Gas	PRISM PaCO2 - high	prism_paco2_max	Patient's partial pressure of carbon dioxide in the arterial blood (highest) captured during 2 hours prior to admission and within first 4 hours of PICU admission Necessary to derive: PRISM III	[continuous] Units: mmHg		Assumes accurate calibration of devices and appropriate collection technique.						1				1		Lab
Diagnostic tests	Blood Gas	PRISM pH - high	prism_ph_max	Patient's pH in the arterial blood (highest) captured during 2 hours prior to admission and within first 4 hours of PICU admission. Necessary to derive: PRISM III	[continuous] Units: pH		Assumes accurate calibration of devices and appropriate collection technique.						1				1		Lab
Diagnostic tests	Blood Gas	pH - high	icu_24hr_ph_max	Patient's pH in the arterial blood (highest) captured during first 24 hours of ICU admission. Necessary to derive: APACHE II	[continuous] Units: pH		Assumes accurate calibration of devices and appropriate collection technique.	1	Serum HCO3 (venous mmol/L) - not preferred, use if no ABG's								1		Lab
Diagnostic tests	Blood Gas	PRISM Total CO2 - high	prism_co2_max	Patient's total carbon dioxide level in blood test (highest) captured during 2 hours prior to admission and within first 4 hours of PICU admission. Necessary to derive: PRISM III	[continuous] Units: mmol/L		Assumes accurate calibration of devices and appropriate collection technique.						1				1		Lab
Diagnostic tests	Blood Gas	Base Excess - high	icu_24hr_base_excess_max	Patient's base excess (highest) captured during first 24 hours of ICU admission. Necessary to derive: PIMS III	[continuous] Units: mEq/L		Assumes accurate calibration of devices and appropriate collection technique.										0	1	Lab
Diagnostic tests	Blood Gas	SaO2 - high	icu_24hr_sao2_max	Patient's SaO2 in the arterial blood (highest) captured during the first 24 hours of ICU admission	[continuous] Units: %		Assumes accurate calibration of devices and appropriate collection technique.										0	1	Lab
Diagnostic tests	Hematology	Hematocrit - low	icu_24hr_hct_min	Patient's hematocrit (lowest) during first 24 hours) captured during first 24 hours of ICU admission. Necessary to derive: APACHE II	[continuous] Units: percent %		Assumes accurate calibration of devices and appropriate collection technique.	1									1		Lab
Diagnostic tests	Hematology	Hemoglobin - low	icu_24hr_hgb_min	Patient's hemoglobin level (lowest) captured during first 24 hours of ICU admission.	[continuous] Units: g/dL		Assumes accurate calibration of devices and appropriate collection technique.	0									0	1	Lab
Diagnostic tests	Hematology	PRISM WBC - low	prism_wbc_min	Patient’s WBC (lowest) captured during 2 hours prior to admission and within first 4 hours of PICU admission. Necessary to derive: PRISM III	[continuous] Units: x109/L		Assumes accurate calibration of devices and appropriate collection technique.						1				1		Lab
Diagnostic tests	Hematology	WBC - low	icu_24hr_wbc_min	Patient’s WBC (lowest) captured during first 24 hours of ICU admission Necessary to derive: APACHE II	[continuous] Units: x109/L		Assumes accurate calibration of devices and appropriate collection technique.	1									1		Lab
Diagnostic tests	Hematology	PRISM Platelets - low	prism_platelet_min	Patient’s platelet count (lowest) captured during 2 hours prior to admission and within first 4 hours of PICU admission. Necessary to derive:PRISM III	[continuous] Units: ×103 /μL		Assumes accurate calibration of devices and appropriate collection technique.						1				1		Lab
Diagnostic tests	Hematology	Platelets - low	icu_24hr_platelet_min	Patient’s platelet count (lowest) captured during first 24 hours of ICU admission Necessary to derive: SOFA, pSOFA	[continuous] Units: ×103 /μL		Assumes accurate calibration of devices and appropriate collection technique.			1	1	1					3		Lab
Diagnostic tests	Coagulation	International Normalized Ratio (INR) - low	icu_24hr_inr_min	Patient's INR (lowest) captured during first 24 hours of ICU admission.	[continuous]		Assumes accurate calibration of devices and appropriate collection technique.										0	1	Lab
Diagnostic tests	Chemistry	Sodium - low	icu_24hr_sodium_min	Patient's sodium level in blood work (lowest) captured during first 24 hours of ICU admission. Necessary to derive: APACHE II	[continuous] Units: mEq/L		Assumes accurate calibration of devices and appropriate collection technique.	1									1		Lab
Diagnostic tests	Blood Gas	PRISM PaO2 - low	prism_pao2_min	Patient's partial pressure of oxygen in the arterial blood (lowest) captured during 2 hours prior to admission and within first 4 hours of PICU admission. Also, requires timing components for PF ratio Necessary to derive: PRISM III	[continuous] Units: mmHg		Assumes accurate calibration of devices and appropriate collection technique.						1				1		Lab
Diagnostic tests	Blood Gas	PaO2 - low	icu_24hr_pao2_min	Patient's partial pressure of oxygen in the arterial blood (lowest) captured during first 24 hours of ICU admission. Also, requires timing components for PF ratio Necessary to derive: APACHE II	[continuous] Units: mmHg		Assumes accurate calibration of devices and appropriate collection technique.	1	FiO2 > 0.5 record A-aDO2 and FiO2 < 0.5 record only PaO2. Calculation for AaDO2 =(( FIO2 X 713) - PaO2) - PaCO2.					1			2		Lab
Diagnostic tests	Blood Gas	PaCO2 - low	icu_24hr_paco2_min	Patient's partial pressure of carbon dioxide in the arterial blood (lowest) captured during first 24 hours of ICU admission Necessary to derive: APACHE II	[continuous] Units: mmHg		Assumes accurate calibration of devices and appropriate collection technique.	1	FiO2 > 0.5 record A-aDO2 and FiO2 < 0.5 record only PaO2. Calculation for AaDO2 =(( FIO2 X 713) - PaO2) - PaCO2.								1		Lab
Diagnostic tests	Blood Gas	PRISM pH - low	prism_ph_min	Patient's pH in the arterial blood (lowest) captured during 2 hours prior to admission and within first 4 hours of PICU admission. Necessary to derive: PRISM III	[continuous] Units: pH		Assumes accurate calibration of devices and appropriate collection technique.		Serum HCO3 (venous mmol/L) - not preferred, use if no ABG's				1				1		Lab
Diagnostic tests	Blood Gas	pH - low	icu_24hr_ph_min	Patient's pH in the arterial blood (lowest) captured during first 24 hours of ICU admission. Necessary to derive: APACHE II	[continuous] Units: pH		Assumes accurate calibration of devices and appropriate collection technique.	1	Serum HCO3 (venous mmol/L) - not preferred, use if no ABG's								1		Lab
Diagnostic tests	Blood Gas	PRISM Total CO2 - low	prism_co2_min	Patient's total carbon dioxide level in blood test (lowest) captured during 2 hours prior to admission and within first 4 hours of PICU admission. Necessary to derive: PRISM III	[continuous] Units: mmol/L		Assumes accurate calibration of devices and appropriate collection technique.						1				1		Lab
Diagnostic tests	Blood Gas	Base Excess - low	icu_24hr_base_excess_min	Patient's base excess (lowest) captured during first 24 hours of ICU admission. Necessary to derive: PIMS III	[continuous] Units: mEq/L		Assumes accurate calibration of devices and appropriate collection technique.							1			1		Lab
Diagnostic tests	Blood Gas	SaO2 - low	icu_24hr_sao2_min	Patient's SaO2 in the arterial blood (lowest) captured during the first 24 hours of ICU admission	[continuous] Units: %		Assumes accurate calibration of devices and appropriate collection technique.										0	1	Lab
Diagnostic tests	Microbiology	Blood culture	icu_24hr_culture_blood_any	Whether blood cultures were collected within 24 hours of ICU admission. Indicates suspicion of infection (Sepsis 3 guidelines)	Yes; no; unknown		Assumes accurate data										0	1	Lab
Diagnostic tests	Microbiology	Urine culture	icu_24hr_culture_urine_any	Whether urine cultures were collected within 24 hours of ICU admission. Indicates suspicion of infection (Sepsis 3 guidelines)	Yes; no; unknown		Assumes accurate data										0	1	Lab
Outcomes & Hospital Course	Hospital Length of Stay	Hospital Length of Stay	hosp_los	Patient length of stay in days. Derived from difference between admission and discharge dates (admission is day 0)	[Integer] Units: days		Assumes accurate data.										0	1	admit/discharge/transfer
Outcomes & Hospital Course	ICU Length of Stay	ICU Length of Stay	icu_los	Patient’s ICU length of stay in days. Derived from difference between ICU admission and discharge dates.	[Integer] Units: days		Assumes accurate data.										0	1	admit/discharge/transfer
Outcomes & Hospital Course	Hospital Admission Source	Admission Source	hosp_admit_source	Patient’s primary location prior to hospital admission	home, in patient rehab, nursing home, hospice, long term acute care, other acute care facility, other		Assumes accurate data.										0	1	admit/discharge/transfer
Outcomes & Hospital Course	Hospital Discharge Disposition	Hospital Discharge Disposition	hosp_disch_disp	Patient disposition after leaving hospital	Home; discharged to other institution; deceased		Assumes accurate data.										0	1	admit/discharge/transfer
Outcomes & Hospital Course	ICU Admission Source	ICU Admission Source	icu_admit_source	Whether a patient was electively admitted to the ICU (derived from admission source) Necessary to derive: PIMS III	ED, ward/step-down, OR, emergent OR (scheduled) NOTE PIMS III requires a YES or NO		Assumes accurate documentation							1			1		admit/discharge/transfer
Interventions	Severity of Illness Score	Neurosurgical	icu_any_proc_neurosurg	Whether a patient underwent a neurosurgical procedure during their ICU stay. Necessary to derive: APACHE II	[Check all that apply] Neoplasm-cranial, surgery for (excluding transsphenoidal); Transsphenoidal surgery; Abscess/infection-cranial, surgery for; Cranioplasty and complications from previous craniotomies; Transphenoidal surgery; Arteriovenous malformation, surgery for; Sympathectomy; Fusion-spinal/Harrington rods; Laminectomy/spinal cord decompression (excluding malignancies); Burr hole placemen…		Assumes accurate documentation	1									1		Problem list, ICD10 code
Interventions	Severity of Illness Score	Transplant	icu_any_proc_transplant	Whether a patient underwent a transplant during their ICU stay. Necessary to derive: APACHE II	[Check all that apply] Liver-small bowel transplant; Lung transplant, single; Kidney transplant; Kidney-pancreas transplant; Transplant, other; Pancreas transplant; Lung transplant, bilateral; Liver transplant; Bone marrow transplant; Heart-lung transplant; Heart transplant		Assumes accurate documentation	1									1		Problem list, ICD10 code
Interventions	Severity of Illness Score	CABG, exclude CABG alone	icu_any_proc_cabg_other	Whether a patient underwent a CABG-related procedure (excluding CABG alone) during their ICU stay. Necessary to derive: APACHE II	[Check all that apply] CABG, minimally invasive, mid-CABG; CABG with double valve repair/replacement; CABG redo with valve repair/replacement; CABG with aortic valve replacement; CABG with pulmonic or tricuspid valve repair or replacement ONLY; CABG with single valve repair/replacement; CABG with mitral valve replacement; CABG with other operation; CABG with mitral valve repair; CABG alone, redo;…		Assumes accurate documentation	1									1		Problem list, ICD10 code
Interventions	Severity of Illness Score	CABG, alone	icu_any_proc_cabg_alone	Whether a patient underwent a CABG-related procedure (CABG alone) during their ICU stay. Necessary to derive: APACHE II	CABG alone, coronary artery bypass grafting		Assumes accurate documentation	1									1		Problem list, ICD10 code
Interventions	Severity of Illness Score	Tumor removal, intracardiac	icu_any_proc_tumor_removal_intracardiac	Whether a patient underwent intercardiac tumor removal during their ICU stay. Necessary to derive: APACHE II	Tumor removal, intracardiac		Assumes accurate documentation	1									1		Problem list, ICD10 code
Interventions	Severity of Illness Score	Cancer, GI surgical	icu_any_proc_cancer_gi	Whether a patient underwent a cancer-related GI surgical procedure during their ICU stay. Necessary to derive: APACHE II	[Check all that apply] Cancer-colon/rectal, surgery for (including abdominoperineal resections); Cancer-stomach, surgery for; Cancer-other GI tract, surgery for (i.e., hepatoma, gallbladder etc.); Whipple-surgery for pancreatic cancer; Cancer-esophageal, surgery for (abdominal approach); Cancer-small intestinal, surgery for		Assumes accurate documentation	1									1		Problem list, ICD10 code
Interventions	Severity of Illness Score	Cancer, general surgical	icu_any_proc_cancer_gensurg	Whether a patient underwent a cancer-related general surgical procedure during their ICU stay. Necessary to derive: APACHE II	[Check all that apply] Obstruction due to neoplasm ,surgery for; (with or without ileal-conduit); Lymph node dissection, pelvic or retroperitoneal (female); Prostatectomy, suprapubic; for cancer; Lymph node dissection, pelvic or retroperitoneal (male); Hysterectomy for other benign neoplasm/fibroids; Hysterectomy for cancer with or without lymph node dissection; Nephrectomy for neoplasm		Assumes accurate documentation	1									1		Problem list, ICD10 code
Interventions	Severity of Illness Score	Cancer, surgery for lymphomas	icu_any_proc_cancer_lymphoma	Whether a patient underwent a cancer-related lymphoma-specific surgical procedure during their ICU stay. Necessary to derive: APACHE II	[Check all that apply] Lymphoma, non-Hodgkins, surgery for (including staging); Lymphoma, Hodgkins, surgery for (including staging)		Assumes accurate documentation	1									1		Problem list, ICD10 code
Interventions	Severity of Illness Score	Cancer, surgical neuro	icu_any_proc_cancer_neurosurg	Whether a patient underwent a cancer-related neurological surgical procedure during their ICU stay. Necessary to derive: APACHE II	[Check all that apply] Neoplasm-spinal cord, surgery or other related procedures; Neoplasm-cranial, surgery for (excluding transphenoidal)		Assumes accurate documentation	1									1		Problem list, ICD10 code
Interventions	Severity of Illness Score	Cancer, surgical respiratory	icu_any_proc_cancer_respiratory	Whether a patient underwent a cancer-related respiratory surgical procedure during their ICU stay. Necessary to derive: APACHE II	[Check all that apply] Cancer, oral/sinus, surgery for; Thoracotomy for other malignancy in chest; Cancer-laryngeal/tracheal, surgery for; Thoracotomy for esophageal cancer		Assumes accurate documentation	1									1		Problem list, ICD10 code
Interventions	Severity of Illness Score	Cardiovascular, interventional or surgical	icu_any_proc_cardiovascular	Whether a patient underwent a cardiovascular interventional or surgical procedure during their ICU stay. Necessary to derive: APACHE II	[Check all that apply] Angioplasty, non-cardiac; Angioplasty; Dilatation; Annuloplasty; Ventricular Septal Defect (VSD) Repair; Vascular surgery, other; Vena cava clipping; Graft, femoral-popliteal bypass; Graft, femoral-femoral bypass; Vena cava filter insertion; Anomaly, cardiac congenital; Thrombectomy; Atrial Septal Defect (ASD) Repair; Dilatation (with general anesthesia); Ablation or mappin…		Assumes accurate documentation	1						1			2		Problem list, ICD10 code
Interventions	Severity of Illness Score	Endarterectomy	icu_any_proc_endarterectomy	Whether a patient underwent a endarterectomy surgical procedure during their ICU stay. Necessary to derive: APACHE II	[Check all that apply] Endarterectomy (other vessels); Endarterectomy, carotid		Assumes accurate documentation	1									1		Problem list, ICD10 code
Interventions	Severity of Illness Score	GI, surgical (non-cancer)	icu_any_proc_gi	Whether a patient underwent a GI-related surgical procedure during their ICU stay. Necessary to derive: APACHE II	[Check all that apply] Cholecystectomy/cholangitis, surgery for (gallbladder removal); GI obstruction, surgery for (including lysis of adhesions); GI Abscess/cyst-primary, surgery for; Obesity-morbid, surgery for; Hernia-hiatal, esophageal surgery for; Esophageal surgery, other; Fistula/abscess, surgery for (not inflammatory bowel disease); Splenectomy; Complications of previous GI surgery; surge…		Assumes accurate documentation	1									1		Problem list, ICD10 code
Interventions	Severity of Illness Score	Genitourinary surgical	icu_any_proc_gu	Whether a patient underwent genitourinary-related surgery during their ICU stay. Necessary to derive: APACHE II	[Check all that apply] Prostatectomy, suprapubic; for benign prostatic hypertrophy; Ectopic pregnancy (all); Bladder repair of perforation/rupture; Obstruction due to nephrolithiasis, surgery for (with or without ileal-conduit); TURP, transurethral prostate resection for benign prostatic hypertrophy; Genitourinary surgery, other; Oophorectomy with or without salpingectomy with or without lymph no…		Assumes accurate documentation	1									1		Problem list, ICD10 code
Interventions	Severity of Illness Score	Metabolic/endocrine, surgical	icu_any_met_endo_surg	Whether a patient underwent a Metabolic/endocrine surgical procedure during their ICU stay. Necessary to derive: APACHE II	[Check all that apply] Adrenalectomy; Parathyroidectomy; Thyroidectomy; Thyroidectomy and Parathyroidectomy; Metabolic/endocrine surgery, other		Assumes accurate documentation	1									1		Problem list, ICD10 code
Interventions	Severity of Illness Score	Musculoskeletal, surgical (including cosmetic and skin)	icu_any_msk_surg	Whether a patient underwent a musculoskeletal (including cosmetic and skin) surgical procedure during their ICU stay. Necessary to derive: APACHE II	[Check all that apply] Orthopedic surgery, other; Cosmetic surgery (all); Fracture-pathological, non-union, non-traumatic, for fractures due to trauma see Trauma; Skin surgery, other; Cellulitis and localized soft tissue infections, surgery for; Knee replacement, total (non-traumatic); Hip replacement, total (non-traumatic); Amputation (non-traumatic); Grafting, skin (all)		Assumes accurate documentation	1									1		Problem list, ICD10 code
Interventions	Severity of Illness Score	Respiratory, surgical	icu_any_resp_surg	Whether a patient underwent a respiratory surgical procedure during their ICU stay. Necessary to derive: APACHE II	[Check all that apply] Infection/abscess, other surgery for; Respiratory surgery, other; Thoracotomy for pleural disease; Bullectomy; Apnea-sleep; surgery for (i.e., UPPP - uvulopalatopharyngoplasty); Tracheostomy; Thoracotomy for bronchopleural fistula; Thoracotomy for thoracic/respiratory infection; Facial surgery (if related to trauma, see Trauma); Thoracotomy for benign tumor (i.e. mediastina…		Assumes accurate documentation	1									1		Problem list, ICD10 code
Interventions	Severity of Illness Score	Thoracotomy for lung cancer	icu_any_thoracotomy_lung_cancer	Whether a patient underwent a Thoracotomy for lung cancer during their ICU stay. Necessary to derive: APACHE II	Thoracotomy for lung cancer		Assumes accurate documentation	1									1		Problem list, ICD10 code
Interventions	Severity of Illness Score	Valve replacement	icu_any_valve_replacement	Whether a patient underwent a valve replacement during their ICU stay. Necessary to derive: APACHE II	[Check all that apply] Aortic valve replacement (isolated); Valve, double; repair/replacement; Mitral valve replacement; Mitral valve replacement; Valve, triple; repair/replacement; Valve, single; repair/replacement; Mitral valve repair; Pulmonary valve surgery; Valve, redo, single; Aortic and Mitral valve replacement		Assumes accurate documentation	1									1		Problem list, ICD10 code
Interventions	ECMO	Extracorporeal Membrane Oxygenation	icu_any_ecmo	Whether a patient underwent an intervention in the form of any ECMO during their ICU stay. (used in MRC ICU)	Yes; no; unknown		Assumes accurate documentation of ECMO support.									1	1		Problem list, ICD10 code, flowsheet, orders
Interventions	Severity of Illness Score	Intermittent dialysis	icu_any_intermittent_dialysis	Whether a patient underwent intermittent dialysis (hemodialysis or peritoneal) during their ICU stay (used in MRC ICU)	Yes; no; unknown		Assumes accurate documentation of renal support.									1	1		Problem list, ICD10 code, flowsheet, orders
Interventions	Severity of Illness Score	Continuous renal replacement therapy	icu_any_crrt	Whether a patient underwent continuous renal replacement therapy during their ICU stay. (used in MRC ICU)	Yes; no; unknown		Assumes accurate documentation of CRRT administration									1	1		Problem list, ICD10 code, flowsheet, orders
Interventions	Respiratory Support	Invasive mechanical ventilation	icu_any_imv	Whether a patient underwent an intervention in the form of invasive mechanical ventilation within the first 24 hours of ICU admission. Necessary to derive: PIMS III, pSOFA, SOFA	Yes; No; Unknown		Assumes accurate documentation of timing of IMV support.			1	1	1		1			4		Problem list, ICD10 code, flowsheet, orders
Interventions	Respiratory Support	IMV Duration	icu_imv_days	Total number of days that a patient underwent invasive mechanical ventilation during their ICU stay, and when the number of days is not equal to zero	[Integer] Units: days		Assumes accurate documentation of timing of IMV support.										0	1	Problem list, ICD10 code, flowsheet, orders
Interventions	Respiratory Support	Other oxygen support	icu_any_oxygen_support	Whether a patient underwent an intervention in the form of any form of respiratory support during their ICU stay. (need for MRC ICU)	[Check all that apply] Oxygen therapy, C-PAP, BiPAP, Nasal cannula, Face Tent, Other		Assumes accurate documentation of oxygen support.									1	1		Problem list, ICD10 code, flowsheet
Interventions	Cardiac-Mechanical	Mechanical cardiac support	icu_any_cardiac_mech_support	Whether a patient received mechanical circulatory support (intra-aortic balloon pump, left ventricular assist device) during their ICU stay.	[Check all that apply] Angioplasty, Stent Placement, Catheter ablation, Heart valve surgery, Bypass surgery, Other		Assumes accurate documentation of cardiac interventions.										0	1	Problem list, ICD10 code, flowsheet
Interventions	Severity of Illness Score	Any surgical intervention (Age < 2 years)	icu_any_surgery	Whether a patient underwent any surgical (operating room) intervention during their NICU stay	Yes; No; Unknown	age < 2 years	Assumes accurate documentation of any surgical intervention in the NICU setting										0	1	admit/discharge/transfer
Medications	Antimicrobials	Aminoglycosides	icu_24hr_any_aminoglycoside	Whether the patient received an aminoglycoside (amikacin, gentamicin,tobramycin) in first 24 hours of ICU stay	Yes; No; Unknown		Assumes accurate documentation of the administration of aminoglycosides									1	1		medication administration record
Medications	Antimicrobials	Amphotericin	icu_24hr_any_amphotericin	Whether the patient received an amphotericin B or liposomal amphotericin B during their ICU stay	Yes; No; Unknown		Assumes accurate documentation of the administration of amphotericin									1	1		medication administration record
Medications	Cardiac-other	Antiarrythmics	icu_24hr_any_antiarrythmic	Whether a patient received an antiarrythmic (amiodarone, dofitilide, sotalol) within the first 24 hours of their ICU stay.	[Check all that apply]:		Assumes accurate documentation of the administration of antiarrythmics									1	1		medication administration record
Medications	Neurologic	Anticonvulsants	icu_24hr_any_anticonvulsant	Whether a patient received an anticonvulsant (carbamazapine, phenobarbital, phenytoin, valproate) within the first 24 hours of their ICU stay.	Yes; No; Unknown		Assumes accurate documentation of the administration of anticonvulsants									1	1		medication administration record
Medications	Hematological	Argatroban/Bivalirudin	icu_24hr_any_argatroban_bivalirudin	Whether the patient received argatroban or bivalirudin within the first 24 hours of their ICU stay	Yes; No; Unknown		Assumes accurate documentation of the administration of argatroban or bivalirudin									1	1		medication administration record
Medications	Antimicrobials	Azole antifungals	icu_24hr_any_azole_antifungal	Whether the patient received an azole antifungal (posaconazole, voriconazole) within the first 24 hours of their ICU stay	Yes; No; Unknown		Assumes accurate documentation of the administration of anticonvulsants									1	1		medication administration record
Medications	Severity of Illness Score	Blood products	icu_24hr_any_blood product	Whether the patient received a blood derived product (factor products, antithrombin III) within the first 24 hours of their ICU stay	Yes; No; Unknown		Assumes accurate documentation of the administration of blood derived products									1	1		medication administration record, flowsheet
Medications	Immunosuppressants	Chemotherapy (active inpatient)	icu_24hr_any_chemotherapy	Whether the patient received active chemotherapy within the first 24 hours of their ICU stay	Yes; No; Unknown		Assumes accurate documentation of the administration of chemotherapy									1	1		medication administration record
Medications	Neurologic	Clozapine	icu_24hr_any_clozapine	Whether the patient received clozapine within the first 24 hours of their ICU stay	Yes; No; Unknown		Assumes accurate documentation of the administration of clozapine									1	1		medication administration record
Medications	Cardiac-other	Digoxin	icu_24hr_any_digoxin	Whether the patient received digoxin within the first 24 hours of their ICU stay	Yes; No; Unknown		Assumes accurate documentation of the administration of digoxin									1	1		medication administration record
Medications	Antimicrobials	Gancyclovir/valgacyclovir	icu_24hr_any_gancyclovir_valgacyclovir	Whether the patient received gancyclovir or valgancyclovir within the first 24 hours of their ICU stay	Yes; No; Unknown		Assumes accurate documentation of the administration of gancyclovir or valgancyclovir									1	1		medication administration record
Medications	Renal	Hyperosmolar fluids	icu_24hr_any_hyperosmolar_fluid	Whether the patient received hyperosmolar fluids (hypertonic saline [1.5%, 3%, 23.4%], mannitol) within the first 24 hours of their ICU stay	Yes; No; Unknown		Assumes accurate documentation of the administration of hyperosmolar fluids									1	1		medication administration record
Medications	Immunosuppressants	Immunosuppressants	icu_24hr_any_immunosuppressant	Whether the patient received immunosuppresants (cyclosporine, sirolimus, tacroimus) within the first 24 hours of their ICU stay	Yes; No; Unknown		Assumes accurate documentation of the administration of immunosuppresants									1	1		medication administration record
Medications	Cardiac-other	Lidocaine	icu_24hr_any_lidocaine_infusion	Whether the patient received lidocaine as a continuous infusion within the first 24 hours of their ICU stay	Yes; No; Unknown		Assumes accurate documentation of the administration of lidocaine									1	1		medication administration record
Medications	Neurologic	Lithium	icu_24hr_any_lithium	Whether the patient received lithium within the first 24 hours of their ICU stay	Yes; No; Unknown		Assumes accurate documentation of the administration of lithium									1	1		medication administration record
Medications	Cardiac-other	Prostacyclins	icu_24hr_any_prostacyclin	Whether the patient received a prostacycline (epoprostanol, iloprost, treprostinil) within the first 24 hours of their ICU stay	Yes; No; Unknown		Assumes accurate documentation of the administration of prostacycline									1	1		medication administration record
Medications	Severity of Illness Score	Theophylline	icu_24hr_any_theophylline	Whether the patient received theophyline within the first 24 hours of their ICU stay (include aminophyline)	Yes; No; Unknown		Assumes accurate documentation of the administration of theophyline									1	1		medication administration record
Medications	Hematological	Therapeutic heparins	icu_24hr_any_therapeutic_heparin	Whether the patient received a therapeutic heparin (enoxaparin, heparin infusion) within the first 24 hours of their ICU stay	Yes; No; Unknown		Assumes accurate documentation of the administration of therapeutic heparin									1	1		medication administration record
Medications	Antimicrobials	Vancomycin	icu_24hr_any_vancomycin	Whether the patient received IV vancomycin within the first 24 hours of their ICU stay	Yes; No; Unknown		Assumes accurate documentation of the administration of IV vancomycin									1	1		medication administration record
Medications	Hematological	Warfarin	icu_24hr_any_warfarin	Whether the patient received warfarin within the first 24 hours of their ICU stay	Yes; No; Unknown		Assumes accurate documentation of the administration of warfarin									1	1		medication administration record
Medications	Neurologic	Neuromuscular blockade	icu_24hr_any_neuromuscular_blockade	Whether the patient received neuromuscular blockade (cisatricurium, rocuronium, vecuronium) within the first 24 hours of their ICU stay	Yes; No; Unknown		Assumes accurate documentation of the administration of neuromuscular blockade									1	1		medication administration record
Medications	Severity of Illness Score	Total parenteral nutrition	icu_24hr_any_total_parenteral_nutrition	Whether the patient received total parenteral nutrition in the first 24 hours of ICU stay	Yes; No; Unknown		Assumes accurate documentation of the administration of total parenteral nutrition									1	1		medication administration record
Medications	Hematological	Thromboembolic prophylaxis	icu_24hr_any_thromboembolic_prophylaxis	Whether the patient received thromboembolic prophylaxis within the first 24 hours of their ICU stay	Yes; No; Unknown		Assumes accurate documentation of the administration of thromboembolic prophylaxis									1	1		medication administration record
Medications	Severity of Illness Score	Stress ulcer prophylaxis	icu_24hr_any_stress_ulcer_prophylaxis	Whether the patient received stress ulcer prophylaxis within the first 24 hours of their ICU stay	Yes; No; Unknown		Assumes accurate documentation of the administration of stress ulcer prophylaxis									1	1		medication administration record
Medications	Severity of Illness Score	Gylcemic control agents	icu_24hr_any_gylcemic_control_agent	Whether the patient received gylcemic control agents within the first 24 hours of their ICU stay	Yes; No; Unknown		Assumes accurate documentation of the administration of gylcemic control agents									1	1		medication administration record
Medications	Severity of Illness Score	Bowel regimen	icu_24hr_any_bowel_regimen	Whether the patient received a bowel regimen (e.g., docusate, senna, polyethylene glycol, suppository, bisacodyl) within the first 24 hours of their ICU stay	Yes; No; Unknown		Assumes accurate documentation of the administration of bowel regimens									1	1		medication administration record
Medications	Antimicrobials	Chlorhexidine Oral Rinse	icu_24hr_any_chlorhexidine_oral_rinse	Whether the patient received chlorhexidine as ventilator associated pneumonia prophylaxis within the first 24 hours of their ICU stay	Yes; No; Unknown		Assumes accurate documentation of the administration of chlorhexidine									1	1		medication administration record
Medications	Neurologic	Opiates and sedatives - Intermittent	icu_24hr_any_opiates_sedative_intermittent	Whether the patient received intermittent opiates or sedatives (scheduled and PRN) within the first 24 hours of their ICU stay	Yes; No; Unknown		Assumes accurate documentation of the administration of intermittent opiates									1	1		medication administration record
Medications	Neurologic	Opiates and sedatives - Continuous	icu_24hr_any_opiates_sedative_infusion	Whether the patient received continuous opiates or sedatives within the first 24 hours of their ICU stay	Yes; No; Unknown		Assumes accurate documentation of the administration of continuous opiates									1	1		medication administration record
Medications	Antimicrobials	Antimicrobials	icu_24hr_any_antimicrobial	Whether the patient received antimicrobials (including HIV medications; other than listed elsewhere) within the first 24 hours of their ICU stay	Yes; No; Unknown		Assumes accurate documentation of the administration of antimicroibals									1	1		medication administration record
Medications	Antimicrobials	Broad spectrum antimicrobials	icu_24hr_any_broad_spectrum_antimicrobials	Whether the patient received a broad spectrum antimicrobial (defined as anti-pseduomonal, anti-MRSA coverage, invasive aspergillosis & mucormycosis coverage) within the first 24 hours of their ICU stay), (include total count)	Yes; No; Unknown		Assumes accurate documentation of the administration of broad spectrum antimicrobial									1	1		medication administration record
Medications	Severity of Illness Score	Continuous Infusions - other	icu_24hr_any_continuous_infusion_other	Whether a patient received continuous infusions not othewise included (include count of continuous infusions)	[Check all that apply]: Continuous infusions; total parenteral nutrition; hyperosmolar fluids (hypertonic saline (1.5%, 3%, 23.4%), mannitol); neuromuscular blockade		Assumes accurate documentation of the administration of continuous infusions									1	1		medication administration record, flowsheet
Medications	Vasopressor/Inotropes	Dopamine - Max rate	icu_24hr_infusion_dopamine_max	Dopamine maximum infusion rate during first 24 hours of ICU admission Necessary to derive: SOFA	Units: mcg/kg/min					1	1	1					3		medication administration record, flowsheet
Medications	Vasopressor/Inotropes	Dobutamine - Max rate	icu_24hr_infusion_dobutamine_max	Dobutamine maximum infusion rate during first 24 hours of ICU admission Necessary to derive: SOFA	Units: mcg/kg/min					1	1	1					3		medication administration record, flowsheet
Medications	Vasopressor/Inotropes	Norepinephrine - Max rate	icu_24hr_infusion_norepinephrine_max	Norepinephrine maximum infusion rate during first 24 hours of ICU admission Necessary to derive: SOFA	Units: mcg/kg/min					1	1	1					3		medication administration record, flowsheet
Medications	Vasopressor/Inotropes	Epinephrine - Max rate	icu_24hr_infusion_epinephrine_max	Epinephrine maximum infusion rate during first 24 hours of ICU admission Necessary to derive: SOFA	Units: mcg/kg/min					1	1	1					3		medication administration record, flowsheet
Medications	Renal	Diuretics	icu_24hr_any_diuretic	Whether the patient received diuretics within the first 24 hours of ICU stay	Yes; No; Unknown												0	1	medication administration record
Medications	Corticosteroids	Steroids	icu_24hr_any_steroid	Whether patients received steroids within the first 24 hours of their ICU stay	Yes; No; Unknown							1					1	1	medication administration record
Objective assessments	Severity of Illness Score	FiO2 - high	icu_24hr_fio2_max	Highest Fraction of Inspired Oxygen the day of ICU admission (for APACHE) or more frequently for SOFA. Also, timing components required for PF and SF ratios Necessary to derive: SOFA, pSOFA, APACHE II, PIMS III	[continuous] Unit: %		Assumes accurate calibration of devices and appropriate collection technique.	1		1	1			1			4		Flowsheet
Objective assessments	Severity of Illness Score	S/F Fratio - Low	icu_24hr_sfratio_min	Lowest SpO2/FiO2 ratio (to derive SOFA, pSOFA), calculated through searching for FiO2 within 6 hours before (or at the same time as) the SpO2 measurement						1	1	1		1			4		Flowsheet
Objective assessments	Blood gas	P/F ratio - Low	icu_24hr_pfratio_min	Lowest PaO2/FiO2 ratio (to derive SOFA, pSOFA), calculated through searching for FiO2 within 6 hours before (or at the same time as) the PaO2 measurement						1	1			1			3		Flowsheet
Objective assessments	Severity of Illness Score	PRISM GCS - lowest	prism_gcs_min	Patient's Glasgow Coma Scale calculated at the time of PICU admission. Necessary to derive: PRISM III	[integer]		Composite of three examination domains. This is aggregate score...consider recording each of verbal, eye opening, and motor. Assumes accurate documentation of GCS.						1				1		Flowsheet
Objective assessments	Severity of Illness Score	GCS - lowest	icu_24hr_gcs_min	Patient's Glasgow Coma Scale calculated at the time of ICU admission. Necessary to derive: SOFA, pSOFA, APACHE II	[integer]		Composite of three examination domains. This is aggregate score...consider recording each of verbal, eye opening, and motor. Assumes accurate documentation of GCS.	1		1	1						3		Flowsheet
Objective assessments	Vital signs	PRISM Heart Rate - highest	prism_heartrate_max	Patient's heart rate (highest) captured during 2 hours prior to admission and within first 4 hours of PICU admission . Necessary to derive: PRISM III	[integer]		Assumes accurate calibration of devices and appropriate collection technique.	1					1				2		Flowsheet
Objective assessments	Vital signs	Heart Rate - highest	icu_24hr_heartrate_max	Patient's heart rate (highest) captured during first 24 hours of ICU admission Necessary to derive: APACHE II	[integer]		Assumes accurate calibration of devices and appropriate collection technique.	1									1		Flowsheet
Objective assessments	Vital signs	MAP - highest	icu_24hr_map_max	A-line or non-invasive (NIBP); both acceptable (if one not available, use the other). NIBP preferred to provide consistency across patients (those with and without alines, for example), and likely less inter-observer variability wrt interpretation vs A-line Necessary to derive: APACHE II	[integer] Unit: mmHg		Assumes accurate capture of systolic and diastolic blood pressure, and an appropriate temporal relationship between the two measures (ie., captured at the same time). Patient's MAP, calculated according to the formula: DP + 1/3(SP – DP)	1									1		Flowsheet
Objective assessments	Severity of Illness Score	PRISM Pupil reaction	prism_reactivepupils	Number of pupils dilated >3 mm and fixed captured during 2 hours prior to admission and within first 4 hours of PICU admission . Necessary to derive: PRISM III	None, One; Both; Unknown		Assumes accurate calibration of devices and appropriate collection technique						1				1		Flowsheet
Objective assessments	Severity of Illness Score	Pupil reaction	icu_24hr_reactivepupils	Number of pupils dilated >3 mm and fixed captured during first 24 hours of ICU admission. Necessary to derive: PIMS III	None, One; Both; Unknown		Assumes accurate calibration of devices and appropriate collection technique							1			1		Flowsheet
Objective assessments	Vital signs	Respiratory rate - highest	icu_24hr_resprate_max	Patient's respiratory rate (highest) captured during first 24 hours of ICU admission Necessary to derive: APACHE II	[integer]		Monitor-based measurements are inaccurate. Should be from nursing or RT documentation (counted).	1									1		Flowsheet
Objective assessments	Vital signs	Systolic blood pressure - highest	icu_24hr_sbp_max	Patient's systolic blood pressure (highest) captured during first 24 hours of ICU admission Necessary to derive: PIMS III	[integer]		Assumes accurate calibration of devices and appropriate collection technique. See comments above for MAP.							1			1		Flowsheet
Objective assessments	Vital signs	Diastolic blood pressure - highest	icu_24hr_dbp_max	Patient's diastolic blood pressure (highest) captured during first 24 hours of ICU admission	[integer]		Assumes accurate calibration of devices and appropriate collection technique. See comments above for MAP.										0	1	Flowsheet
Objective assessments	Vital signs	PRISM Body temperature - highest	prism_temp_max	Patient's body temperature (highest) captured during 2 hours prior to admission and within first 4 hours of PICU admission . Core preferred over oral over rectal (peds) over skin/axillary Necessary to derive: PRISM III	[continuous] Unit: degrees Celsius		Assumes accurate calibration of devices and appropriate collection technique.						1				1		Flowsheet
Objective assessments	Vital signs	Body temperature - highest	icu_24hr_temp_max	Patient's body temperature (highest) captured during first 24 hours of ICU ICU admission Core preferred over oral over rectal (peds) over skin/axillary Necessary to derive: APACHE II	[continuous] Unit: degrees Celsius		Assumes accurate calibration of devices and appropriate collection technique.	1									1		Flowsheet
Objective assessments	Severity of Illness Score	Level of consciousness (RASS) - highest	icu_24hr_rass_max	Patient's level of consciousness (highest) captured during first 24 hours of ICU admission	[integer]		Assumes accurate calibration of devices and appropriate collection technique.										0	1	Flowsheet
Objective assessments	Vital signs	Heart Rate - lowest	icu_24hr_heartrate_min	Patient's heart rate (lowest) captured during first 24 hours of ICU admission	[integer]		Assumes accurate calibration of devices and appropriate collection technique.										0	1	Flowsheet
Objective assessments	Vital signs	MAP - low	icu_24hr_map_min	A-line or non-invasive (NIBP); both acceptable (if one not available, use the other). NIBP preferred to provide consistency across patients (those with and without alines, for example), and likely less inter-observer variability wrt interpretation vs A-line Necessary to derive: SOFA, pSOFA, APACHE II	[integer] Unit: mmHg		Assumes accurate capture of systolic and diastolic blood pressure, and an appropriate temporal relationship between the two measures (ie., captured at the same time). Patient's MAP, calculated according to the formula: DP + 1/3(SP – DP)	1		1	1						3		Flowsheet
Objective assessments	Vital signs	Respiratory rate - lowest	icu_24hr_resprate_min	Patient's respiratory rate (lowest) captured during first 24 hours of ICU admission Necessary to derive: APACHE II	[integer]		Monitor-based measurements are inaccurate. Should be from nursing or RT documentation (counted).	1									1		Flowsheet
Objective assessments	Vital signs	PRISM Systolic blood pressure - lowest	prism_sbp_min	Patient's systolic blood pressure (lowest) captured during 2 hours prior to admission and within first 4 hours of PICU admission . Necessary to derive: PRISM III	[integer]		Assumes accurate calibration of devices and appropriate collection technique. See comments above for MAP.						1				1		Flowsheet
Objective assessments	Vital signs	Systolic blood pressure - lowest	icu_24hr_sbp_min	Patient's systolic blood pressure (lowest) captured during first 24 hours of ICU admission Necessary to derive: PIMS III	[integer]		Assumes accurate calibration of devices and appropriate collection technique. See comments above for MAP.	1		1	1			1			4		Flowsheet
Objective assessments	Vital signs	Diastolic blood pressure - lowest	icu_24hr_dbp_min	Patient's diastolic blood pressure (lowest) captured during first 24 hours of ICU admission	[integer]		Assumes accurate calibration of devices and appropriate collection technique. See comments above for MAP.	1		1	1						3		Flowsheet
Objective assessments	Vital signs	PRISM Body temperature - lowest	prism_temp_min	Patient's body temperature (lowest) captured during 2 hours prior to admission and within first 4 hours of PICU admission . Core preferred over oral over rectal (peds) over skin/axillary Necessary to derive: PRISM III	[continuous] Unit: degrees Celsius		Assumes accurate calibration of devices and appropriate collection technique.						1				1		Flowsheet
Objective assessments	Vital signs	Body temperature - lowest	icu_24hr_temp_max	Patient's body temperature (lowest) captured during first 24 hours of ICU admission Core preferred over oral over rectal (peds) over skin/axillary Necessary to derive: APACHE II	[continuous] Unit: degrees Celsius		Assumes accurate calibration of devices and appropriate collection technique.	1									1		Flowsheet
Objective assessments	Severity of Illness Score	Level of consciousness (RASS) - lowest	icu_24hr_rass_max	Patient's level of consciousness (lowest) captured during first 24 hours of ICU admission	[integer]		Assumes accurate calibration of devices and appropriate collection technique.										0	1	Flowsheet
Objective assessments	Severity of Illness Score	Urine output - total	icu_24hr_urineoutput_total	Patient's urine output (total) captured during first 24 hours	[integer]		Assumes accurate capture of urine output			1							1		Flowsheet
